# Supplementary material for: Genome-wide selection inference at short tandem repeats
Source: PLoS Genet. 2025 Dec 1;21(12):e1011959. doi: 10.1371/journal.pgen.1011959 (PMC12680348; doi:10.1371/journal.pgen.1011959)
Supplement: S1 Table — SISTR2 was used to infer the distribution of selection coefficients at different classes of trinucleotide STRs overlapping different genomic annotations. Columns give the repeat unit length (in bp), optimal allele length (in rpt. units), category (coding, intron, 5’UTR, 3’UTR, promoter, intergenic), and number of loci considered for each inference. The last three columns show the estimated values for the gamma distribution parameters a and b as well as the corresponding mean estimated selection coefficient (computed as a*b). (XLSX) [file pgen.1011959.s001.xlsx]

## Sheet: Sheet1
Table S1: SISTR2 scores by functional annotation
Repeat unit length (bp)	Optimal allele length (rpt. units)	Functional category	Number of Loci	Estimated a	Estimated b	Estimated mean s
3	5	Coding	432	0.431599	0.0113957	0.0049184
3	6	Coding	170	0.130996	0.0008199	0.0001074
3	7	Coding	66	0.822505	0.0005298	0.0004357
3	8	Coding	33	0.25554	0.0011219	0.0002867
3	9	Coding	18	0.85268	0.0003914	0.0003337
3	10	Coding	11	0.93014	4.78e-05	4.44e-05
3	11	Coding	6	0.202037	0.0114415	0.0023116
3	12	Coding	4	0.864894	5.27e-05	4.56e-05
3	13	Coding	3	0.25718	0.0005039	0.0001296
3	5	Intron	1000	0.712502	5.01e-05	3.57e-05
3	6	Intron	1000	0.863465	7.8e-06	6.7e-06
3	7	Intron	1000	0.218957	1.85e-05	4.1e-06
3	8	Intron	1000	0.0062055	0.0002152	1.3e-06
3	9	Intron	597	0.826763	9.8e-06	8.1e-06
3	10	Intron	403	0.182391	4.6e-05	8.4e-06
3	11	Intron	276	0.532248	2.89e-05	1.54e-05
3	12	Intron	249	0.544786	0.0001011	5.51e-05
3	13	Intron	239	0.807525	0.0001183	9.55e-05
3	5	5'UTR	290	0.419494	2.92e-05	1.22e-05
3	6	5'UTR	133	0.329617	4.31e-05	1.42e-05
3	7	5'UTR	69	0.0889558	0.0001675	1.49e-05
3	8	5'UTR	48	0.250469	1.87e-05	4.7e-06
3	9	5'UTR	15	0.115815	0.0001444	1.67e-05
3	10	5'UTR	16	0.547403	4.1e-05	2.24e-05
3	11	5'UTR	6	0.406619	0.0001347	5.48e-05
3	12	5'UTR	8	0.553521	0.0001778	9.84e-05
3	13	5'UTR	3	0.663474	7.55e-05	5.01e-05
3	5	3'UTR	205	0.313121	7.32e-05	2.29e-05
3	6	3'UTR	94	0.318637	5.66e-05	1.81e-05
3	7	3'UTR	45	0.959449	2.48e-05	2.37e-05
3	8	3'UTR	23	0.58905	1.31e-05	7.7e-06
3	9	3'UTR	8	0.763172	2.08e-05	1.59e-05
3	10	3'UTR	14	0.798751	7.59e-05	6.06e-05
3	11	3'UTR	7	0.34389	5.28e-05	1.82e-05
3	12	3'UTR	2	0.076087	0.0011187	8.51e-05
3	13	3'UTR	3	0.391784	0.000155	6.07e-05
3	5	Promoter	883	0.766171	2.98e-05	2.28e-05
3	6	Promoter	370	0.168361	0.000198	3.33e-05
3	7	Promoter	161	0.468818	1.71e-05	8e-06
3	8	Promoter	92	0.687674	5.9e-06	4.1e-06
3	9	Promoter	60	0.461253	2.09e-05	9.6e-06
3	10	Promoter	44	0.824566	1.67e-05	1.38e-05
3	11	Promoter	28	0.0109851	0.0013907	1.53e-05
3	12	Promoter	30	0.939508	2.66e-05	2.5e-05
3	13	Promoter	20	0.837013	7.56e-05	6.33e-05
3	5	Intergenic	1000	0.0073685	0.0083799	6.17e-05
3	6	Intergenic	1000	0.883546	7.7e-06	6.8e-06
3	7	Intergenic	1000	0.815475	6.7e-06	5.5e-06
3	8	Intergenic	1000	0.791129	1.8e-06	1.5e-06
3	9	Intergenic	636	0.487597	1.63e-05	8e-06
3	10	Intergenic	473	0.389174	2.8e-05	1.09e-05
3	11	Intergenic	352	0.169183	8.65e-05	1.46e-05
3	12	Intergenic	312	0.82008	6.8e-05	5.57e-05
3	13	Intergenic	279	0.593152	0.0001672	9.92e-05
