# Supplementary material for: Genome-wide selection inference at short tandem repeats
Source: PLoS Genet. 2025 Dec 1;21(12):e1011959. doi: 10.1371/journal.pgen.1011959 (PMC12680348; doi:10.1371/journal.pgen.1011959)
Supplement: S2 Table — SISTR2 was used to infer the distribution of selection coefficients at sets of STRs with different repeat unit sequences and optimal allele lengths. Columns give the optimal allele length (in rpt. units), repeat unit sequence, and number of loci in each class used for inference. The last three columns show the estimated values for the gamma distribution parameters a and b as well as the corresponding mean estimated selection coefficient (computed as a*b). The KS Score is based on comparing simulated heterozygosities for loci under our inferred model to observed heterozygosities using a Kolmogorov-Smirnov test. The score gives the number of simulations (out of 100) for which the KS test returned p-value > 0.05, indicating a good fit. (XLSX) [file pgen.1011959.s002.xlsx]

## Sheet: Sheet1
Table S2: SISTR2 scores by repeat unit/opt allele
*KS Score is based on comparing simulated heterozygositites for loci under our inferred model to observed heterozygosities using a Kolmogorov-Smirnov test. The score gives the number of simulations (out of 100) for which the KS test returned p>0.05, indicating a good fit.
Optimal allele length (rpt. units)	Repeat unit	Number of Loci	Estimated a	Estimated b	Estimated mean s	KS Score*
7	AAAC	1000	0.151201	0.0050953	0.0007704	4
8	AAAC	527	0.954427	0.0004059	0.0003874	93
9	AAAC	194	0.769823	0.0014165	0.0010904	90
10	AAAC	48	0.893882	0.0024388	0.00218	93
7	AAAG	76	0.456458	5.97e-05	2.73e-05	98
8	AAAG	22	0.499268	6.94e-05	3.46e-05	25
9	AAAG	12	0.190392	0.0001995	3.8e-05	75
10	AAAG	10	0.585071	4.93e-05	2.88e-05	60
7	AAAT	1000	0.088701	0.0484698	0.0042993	83
8	AAAT	1000	0.123357	0.000554	6.83e-05	100
9	AAAT	1000	0.936291	0.0037762	0.0035356	37
10	AAAT	1000	0.986593	0.0038044	0.0037534	22
5	AAC	1000	0.0753629	5.08e-05	3.8e-06	35
6	AAC	1000	0.200227	2.29e-05	4.6e-06	0
7	AAC	1000	0.230708	1.82e-05	4.2e-06	0
8	AAC	806	0.927813	1.6e-06	1.5e-06	1
9	AAC	442	0.266378	2.6e-05	6.9e-06	12
10	AAC	276	0.0703417	0.0001513	1.06e-05	5
11	AAC	156	0.427562	3.75e-05	1.6e-05	25
12	AAC	127	0.843301	5.28e-05	4.45e-05	4
13	AAC	77	0.941977	7.22e-05	6.8e-05	99
5	AAG	844	0.726078	8.7e-06	6.3e-06	50
6	AAG	270	0.238875	2.45e-05	5.8e-06	26
7	AAG	117	0.279127	4.03e-05	1.13e-05	0
8	AAG	46	0.423196	1.33e-05	5.6e-06	35
9	AAG	13	0.264912	6.41e-05	1.7e-05	78
10	AAG	6	0.913221	2.76e-05	2.52e-05	77
11	AAG	3	0.996587	2.49e-05	2.48e-05	100
12	AAG	4	0.830085	3.63e-05	3.01e-05	74
13	AAG	2	0.417995	0.0001871	7.82e-05	100
7	AAGG	48	0.141736	0.003364	0.0004768	100
8	AAGG	23	0.963437	2.54e-05	2.45e-05	19
9	AAGG	28	0.376939	8.33e-05	3.14e-05	94
10	AAGG	30	0.903505	3.43e-05	3.1e-05	37
5	AAT	1000	0.255368	0.000992	0.0002533	0
6	AAT	1000	0.155239	3.46e-05	5.4e-06	0
7	AAT	1000	0.615251	5.9e-06	3.6e-06	0
8	AAT	897	0.101893	1.57e-05	1.6e-06	0
9	AAT	620	0.374597	1.99e-05	7.4e-06	0
10	AAT	478	0.0136259	0.0008006	1.09e-05	0
11	AAT	405	0.261992	6.94e-05	1.82e-05	0
12	AAT	361	0.51831	0.0001185	6.14e-05	0
13	AAT	396	0.696067	0.0001463	0.0001018	0
7	AATC	100	0.357727	0.00402	0.0014381	26
8	AATC	41	0.163545	0.0013926	0.0002278	96
9	AATC	14	0.0371904	0.0040048	0.0001489	99
10	AATC	2	0.856622	0.000182	0.0001559	100
7	AATG	358	0.0867726	0.03681	0.0031941	68
8	AATG	165	0.633139	0.0002601	0.0001647	80
9	AATG	112	0.42006	0.0032035	0.0013456	100
10	AATG	54	0.897783	0.0031242	0.0028049	99
11	AC	1000	0.0935982	0.0013493	0.0001263	76
12	AC	1000	0.0704712	0.0002003	1.41e-05	95
13	AC	1000	0.359223	0.0001424	5.12e-05	96
14	AC	1000	0.874429	6.03e-05	5.27e-05	65
15	AC	1000	0.879899	0.0002187	0.0001924	85
16	AC	1000	0.290755	0.0004035	0.0001173	94
17	AC	1000	0.548916	0.0009797	0.0005378	100
18	AC	1000	0.795865	0.0009854	0.0007843	79
19	AC	1000	0.931661	0.0012709	0.001184	2
20	AC	1000	0.63236	0.0018445	0.0011664	4
7	ACAT	70	0.156209	0.0304565	0.0047576	100
8	ACAT	46	0.177973	0.0035083	0.0006244	95
9	ACAT	39	0.723602	0.0054058	0.0039116	99
10	ACAT	40	0.99586	0.0024748	0.0024645	89
5	ACC	913	0.393737	0.0028017	0.0011031	0
6	ACC	297	0.48077	0.0001915	9.21e-05	0
7	ACC	123	0.170126	0.0013575	0.0002309	2
8	ACC	54	0.63671	0.0004675	0.0002977	36
9	ACC	36	0.20436	0.0003713	7.59e-05	96
10	ACC	19	0.917454	6.65e-05	6.1e-05	100
11	ACC	8	0.402173	7.87e-05	3.17e-05	100
12	ACC	2	0.48315	0.0004585	0.0002215	100
13	ACC	2	0.54564	0.0002575	0.0001405	100
11	AG	436	0.873439	0.0006798	0.0005938	0
12	AG	311	0.223896	0.002888	0.0006466	96
13	AG	226	0.438484	0.0001898	8.32e-05	58
14	AG	195	0.0787858	0.0053019	0.0004177	100
15	AG	180	0.0185307	0.0008074	1.5e-05	62
16	AG	153	0.273858	4.82e-05	1.32e-05	100
17	AG	115	0.0361351	0.003711	0.0001341	89
18	AG	107	0.314174	6.34e-05	1.99e-05	95
19	AG	87	0.305755	9.16e-05	2.8e-05	95
20	AG	64	0.515064	9.6e-05	4.94e-05	100
7	AGAT	93	0.82886	1.07e-05	8.8e-06	2
8	AGAT	66	0.684431	7.24e-05	4.96e-05	0
9	AGAT	82	0.591509	0.0001055	6.24e-05	2
10	AGAT	177	0.976661	8.24e-05	8.04e-05	98
5	AGC	962	0.42602	0.0036433	0.0015521	0
6	AGC	351	0.601625	0.000133	8e-05	0
7	AGC	185	0.533171	3.21e-05	1.71e-05	22
8	AGC	86	0.376943	5.96e-05	2.25e-05	47
9	AGC	32	0.447396	3.65e-05	1.63e-05	98
10	AGC	34	0.0518036	0.0004113	2.13e-05	100
11	AGC	12	0.040708	0.0008292	3.38e-05	99
12	AGC	8	0.180508	0.0008048	0.0001453	100
13	AGC	6	0.884973	5.22e-05	4.62e-05	100
5	AGG	1000	0.429471	0.0008544	0.0003669	0
6	AGG	349	0.79684	2.85e-05	2.27e-05	0
7	AGG	112	0.180567	9.33e-05	1.68e-05	80
8	AGG	65	0.552104	1.74e-05	9.6e-06	100
9	AGG	27	0.0459333	0.0005946	2.73e-05	100
10	AGG	16	0.484583	5.85e-05	2.83e-05	99
11	AGG	4	0.0598948	0.0004656	2.79e-05	94
12	AGG	9	0.46232	9.99e-05	4.62e-05	97
13	AGG	4	0.941239	5.35e-05	5.03e-05	82
11	AT	572	0.629653	6.14e-05	3.87e-05	95
12	AT	358	0.588218	3.17e-05	1.86e-05	19
13	AT	270	0.248703	0.0002044	5.08e-05	1
14	AT	214	0.895274	8.26e-05	7.4e-05	0
15	AT	112	0.253775	8.02e-05	2.04e-05	2
16	AT	83	0.812124	9.35e-05	7.59e-05	31
17	AT	44	0.635232	7.09e-05	4.5e-05	56
18	AT	23	0.0845467	0.0002004	1.69e-05	93
19	AT	16	0.97127	2.95e-05	2.87e-05	77
20	AT	5	0.57922	0.0002743	0.0001589	100
5	ATC	867	0.166567	0.0025705	0.0004282	0
6	ATC	389	0.946798	0.0002003	0.0001896	0
7	ATC	179	0.871484	9.8e-06	8.5e-06	15
8	ATC	110	0.586023	9.7e-06	5.7e-06	99
9	ATC	65	0.219828	6.03e-05	1.32e-05	98
10	ATC	59	0.828507	4.39e-05	3.63e-05	100
11	ATC	47	0.789733	2.42e-05	1.91e-05	100
12	ATC	49	0.624295	6.65e-05	4.15e-05	53
13	ATC	34	0.232744	0.0003691	8.59e-05	99
7	ATCC	45	0.339285	0.0037502	0.0012724	99
8	ATCC	32	0.857763	1.65e-05	1.41e-05	98
9	ATCC	41	0.309031	0.0023841	0.0007367	100
10	ATCC	50	0.556581	0.0106029	0.0059014	79
5	CCG	515	0.0710863	0.0001606	1.14e-05	69
6	CCG	255	0.110068	0.0001191	1.31e-05	0
7	CCG	115	0.214811	5.84e-05	1.26e-05	4
8	CCG	66	0.550893	8.4e-06	4.6e-06	20
9	CCG	36	0.737707	2.99e-05	2.21e-05	99
10	CCG	22	0.794995	3.16e-05	2.51e-05	97
11	CCG	10	0.204411	9.88e-05	2.02e-05	99
12	CCG	13	0.117589	0.0002614	3.07e-05	96
13	CCG	1	0.500895	0.0002125	0.0001065	100
