# Supplementary material for: Genome-wide selection inference at short tandem repeats
Source: PLoS Genet. 2025 Dec 1;21(12):e1011959. doi: 10.1371/journal.pgen.1011959 (PMC12680348; doi:10.1371/journal.pgen.1011959)
Supplement: S3 Table — For each class of STR (repeat unit sequence/optimal [modal] allele combination), the table shows the number of loci, mean burden of each new mutation computed as the selection coefficient for that class times the mean mutation size, the scaled mean burden of each new mutation (where the original value is divided by 2), mutation rate for that class, and total estimated burden contributed by each class. Burden is computed as 2*mutation rate*mean scaled burden*number of loci. The KS Score is the same one presented in S2 Table and is used to filter out loci for the burden analysis where the mutational model did not fit well. Only loci with scores >50 were retained. The number of mutations/category reflects 2*mutation rate*number of loci in the category. The column “mean burden/mutation (rescaled) x number of loci” reflects the mean rescaled burden multiplied by the number of loci, which is then used to estimate the mean rescaled s shown in Table 1. (XLSX) [file pgen.1011959.s003.xlsx]

## Sheet: Sheet1
Table S3: Genome-wide burden of STR mutations
Repeat unit	Modal (optimal) allele	Number of Loci	Mean burden/mutation (original)	Mean burden/mutation (scaled)	Mutation rate	Total burden	KS Score*	Number of mutations/category	Mean burden/mutation (scaled) x number of loci
AAAC	7	1376	0.000856016	0.000428008	6.30957e-05	7.4319e-05	4	0.173639	0.588939
AAAC	8	527	0.000430446	0.000215223	0.000177828	4.03394e-05	93	0.187431	0.113423
AAAC	9	194	0.00121162	0.000605808	0.000501187	0.000117806	90	0.194461	0.117527
AAAC	10	48	0.00242222	0.00121111	0.001	0.000116267	93	0.096	0.0581333
AAAG	7	76	3.02783e-05	1.51391e-05	0.0001	2.30115e-07	98	0.0152	0.00115057
AAAG	8	22	3.84991e-05	1.92496e-05	0.000177828	1.50617e-07	25	0.00782443	0.00042349
AAAG	9	12	4.22036e-05	2.11018e-05	0.000316228	1.60152e-07	75	0.00758947	0.000253222
AAAG	10	10	3.20489e-05	1.60244e-05	0.000562341	1.80224e-07	60	0.0112468	0.000160244
AAAT	7	1913	0.00477701	0.0023885	0.000151356	0.00138315	83	0.579089	4.56921		Expected total burden (filtered for low KS, scaled for compatibility with SNVs)
AAAT	8	1209	7.59331e-05	3.79665e-05	0.000398107	3.65475e-05	100	0.962623	0.0459015		0.0062
AAAT	9	1081	0.00392847	0.00196423	0.001	0.00424667	37	2.162	2.12334
AAAT	10	1647	0.00417044	0.00208522	0.001	0.00686871	22	3.294	3.43436		Mean s per mutation, scaled and filtered
AAC	5	6431	4.25284e-06	2.12642e-06	1e-06	2.735e-08	35	0.012862	0.013675		0.00038427
AAC	6	3052	5.09452e-06	2.54726e-06	1.99526e-06	3.10233e-08	0	0.0121791	0.00777423
AAC	7	1571	4.66541e-06	2.33271e-06	3.98107e-06	2.91787e-08	0	0.0125085	0.00366468		Expected num mutations
AAC	8	806	1.64944e-06	8.24722e-07	7.94328e-06	1.05602e-08	1	0.0128046	0.000664726		13.78
AAC	9	442	7.69536e-06	3.84768e-06	1.58489e-05	5.39077e-08	12	0.0140105	0.00170067
AAC	10	276	1.18252e-05	5.91261e-06	3.16228e-05	1.03209e-07	5	0.0174558	0.00163188
AAC	11	156	1.78151e-05	8.90753e-06	6.30957e-05	1.75353e-07	25	0.0196859	0.00138958
AAC	12	127	4.94737e-05	2.47368e-05	0.000125893	7.91003e-07	4	0.0319767	0.00314158
AAC	13	77	7.55675e-05	3.77838e-05	0.000251189	1.46159e-06	99	0.0386831	0.00290935
AAG	5	844	7.01714e-06	3.50857e-06	1e-06	5.92247e-09	50	0.001688	0.00296123
AAG	6	270	6.50252e-06	3.25126e-06	1.99526e-06	3.50305e-09	26	0.00107744	0.000877841
AAG	7	117	1.24987e-05	6.24933e-06	3.98107e-06	5.8217e-09	0	0.000931571	0.000731172
AAG	8	46	6.2539e-06	3.12695e-06	7.94328e-06	2.28512e-09	35	0.000730782	0.00014384
AAG	9	13	1.88676e-05	9.43379e-06	1.58489e-05	3.8874e-09	78	0.000412072	0.000122639
AAG	10	6	2.80055e-05	1.40027e-05	3.16228e-05	5.31366e-09	77	0.000379473	8.40164e-05
AAG	11	3	2.75723e-05	1.37861e-05	6.30957e-05	5.21907e-09	100	0.000378574	4.13584e-05
AAG	12	4	3.34801e-05	1.674e-05	0.000125893	1.68596e-08	74	0.00100714	6.69602e-05
AAG	13	2	8.68964e-05	4.34482e-05	0.000251189	4.36548e-08	100	0.00100475	8.68964e-05
AAGG	7	48	0.000529775	0.000264888	0.0001	2.54292e-06	100	0.0096	0.0127146
AAGG	8	23	2.71903e-05	1.35952e-05	0.000177828	1.1121e-07	19	0.00818009	0.000312689
AAGG	9	28	3.48878e-05	1.74439e-05	0.000316228	3.0891e-07	94	0.0177088	0.000488429
AAGG	10	30	3.44336e-05	1.72168e-05	0.000562341	5.80903e-07	37	0.0337405	0.000516504
AAT	5	7638	0.000281407	0.000140704	1e-06	2.14939e-06	0	0.015276	1.07469
AAT	6	3654	5.9679e-06	2.98395e-06	1.99526e-06	4.35101e-08	0	0.0145814	0.0109033
AAT	7	1841	4.0333e-06	2.01665e-06	3.98107e-06	2.95607e-08	0	0.0146583	0.00371265
AAT	8	897	1.77746e-06	8.8873e-07	7.94328e-06	1.26646e-08	0	0.0142502	0.000797191
AAT	9	620	8.28275e-06	4.14137e-06	1.58489e-05	8.13891e-08	0	0.0196527	0.00256765
AAT	10	478	1.2121e-05	6.0605e-06	3.16228e-05	1.83217e-07	0	0.0302314	0.00289692
AAT	11	405	2.02025e-05	1.01013e-05	6.30957e-05	5.16251e-07	0	0.0511075	0.00409101
AAT	12	361	6.82442e-05	3.41221e-05	0.000125893	3.10151e-06	0	0.0908944	0.0123181
AAT	13	396	0.00011315	5.65748e-05	0.000251189	1.12551e-05	0	0.198941	0.0224036
AATC	7	100	0.00159784	0.000798922	6.30957e-05	1.00817e-05	26	0.0126191	0.0798922
AATC	8	41	0.000253058	0.000126529	0.000177828	1.84503e-06	96	0.0145819	0.0051877
AATC	9	14	0.000165489	8.27445e-05	0.000501187	1.16117e-06	99	0.0140332	0.00115842
AATC	10	2	0.000173228	8.66141e-05	0.001	3.46456e-07	100	0.004	0.000173228
AATG	7	358	0.00354899	0.00177449	6.30957e-05	8.01655e-05	68	0.0451765	0.635269
AATG	8	165	0.000182977	9.14886e-05	0.000177828	5.36884e-06	80	0.0586832	0.0150956
AATG	9	112	0.00149518	0.000747591	0.000501187	8.3929e-05	100	0.112266	0.0837301
AATG	10	54	0.00311651	0.00155825	0.001	0.000168291	99	0.108	0.0841457
AC	11	1996	0.000210409	0.000105205	5.62341e-05	2.36171e-05	76	0.224487	0.209989
AC	12	2008	2.35219e-05	1.17609e-05	7.94328e-05	3.75177e-06	95	0.319002	0.023616
AC	13	2128	8.52496e-05	4.26248e-05	0.000112202	2.03547e-05	96	0.477531	0.0907056
AC	14	2177	8.78776e-05	4.39388e-05	0.000158489	3.03205e-05	65	0.690062	0.0956547
AC	15	2340	0.000320719	0.00016036	0.000223872	0.000168012	85	1.04772	0.375241
AC	16	2445	0.000195532	9.77658e-05	0.000316228	0.00015118	94	1.54635	0.239037
AC	17	2420	0.000896286	0.000448143	0.000446684	0.000968863	100	2.16195	1.08451
AC	18	2401	0.00130707	0.000653537	0.000630957	0.00198012	79	3.02986	1.56914
AC	19	2316	0.00197341	0.000986706	0.000891251	0.00407339	2	4.12827	2.28521
AC	20	2082	0.00194398	0.00097199	0.001	0.00404737	4	4.164	2.02368
ACAT	7	70	0.00528619	0.0026431	0.000151356	5.60068e-05	100	0.0211899	0.185017
ACAT	8	46	0.000693757	0.000346879	0.000398107	1.27047e-05	95	0.0366259	0.0159564
ACAT	9	39	0.00434627	0.00217314	0.001	0.000169505	99	0.078	0.0847524
ACAT	10	40	0.00273839	0.0013692	0.001	0.000109536	89	0.08	0.0547679
ACC	5	913	0.00122542	0.000612711	1e-06	1.11881e-06	0	0.001826	0.559405
ACC	6	297	0.000102294	5.11472e-05	1.99526e-06	6.06189e-08	0	0.00118519	0.0151907
ACC	7	123	0.000256605	0.000128303	3.98107e-06	1.25652e-07	2	0.000979344	0.0157812
ACC	8	54	0.000330735	0.000165368	7.94328e-06	1.41865e-07	36	0.000857874	0.00892985
ACC	9	36	8.43098e-05	4.21549e-05	1.58489e-05	4.81039e-08	96	0.00114112	0.00151758
ACC	10	19	6.77897e-05	3.38948e-05	3.16228e-05	4.07303e-08	100	0.00120167	0.000644002
ACC	11	8	3.51678e-05	1.75839e-05	6.30957e-05	1.77515e-08	100	0.00100953	0.000140671
ACC	12	2	0.000246138	0.000123069	0.000125893	6.19738e-08	100	0.00050357	0.000246138
ACC	13	2	0.000156114	7.80569e-05	0.000251189	7.8428e-08	100	0.00100475	0.000156114
AG	11	436	0.000989243	0.000494622	5.62341e-05	2.42543e-05	0	0.0490362	0.215655
AG	12	311	0.00107752	0.000538758	7.94328e-05	2.66185e-05	96	0.0494072	0.167554
AG	13	226	0.000138697	6.93487e-05	0.000112202	3.51704e-06	58	0.0507152	0.0156728
AG	14	195	0.00069617	0.000348085	0.000158489	2.15154e-05	100	0.0618108	0.0678766
AG	15	180	2.49358e-05	1.24679e-05	0.000223872	1.00484e-06	62	0.080594	0.00224422
AG	16	153	2.19998e-05	1.09999e-05	0.000316228	1.06441e-06	100	0.0967657	0.00168299
AG	17	115	0.000223495	0.000111748	0.000446684	1.14806e-05	89	0.102737	0.012851
AG	18	107	3.31977e-05	1.65988e-05	0.000630957	2.24125e-06	95	0.135025	0.00177607
AG	19	87	4.66786e-05	2.33393e-05	0.000891251	3.6194e-06	95	0.155078	0.00203052
AG	20	64	8.24101e-05	4.12051e-05	0.001	5.27425e-06	100	0.128	0.00263712
AGAT	7	93	9.8542e-06	4.9271e-06	0.0001	9.1644e-08	2	0.0186	0.00045822
AGAT	8	66	5.50586e-05	2.75293e-05	0.000177828	6.46204e-07	0	0.0234733	0.00181693
AGAT	9	82	6.9338e-05	3.4669e-05	0.000316228	1.79798e-06	2	0.0518614	0.00284286
AGAT	10	177	8.94188e-05	4.47094e-05	0.000562341	8.90025e-06	98	0.199069	0.00791356
AGC	5	962	0.00172418	0.00086209	1e-06	1.65866e-06	0	0.001924	0.829331
AGC	6	351	8.89044e-05	4.44522e-05	1.99526e-06	6.22631e-08	0	0.00140067	0.0156027
AGC	7	185	1.90164e-05	9.50818e-06	3.98107e-06	1.40055e-08	22	0.001473	0.00175901
AGC	8	86	2.4962e-05	1.2481e-05	7.94328e-06	1.70521e-08	47	0.00136624	0.00107337
AGC	9	32	1.81444e-05	9.0722e-06	1.58489e-05	9.20222e-09	98	0.00101433	0.00029031
AGC	10	34	2.36742e-05	1.18371e-05	3.16228e-05	2.54539e-08	100	0.00215035	0.000402462
AGC	11	12	3.75056e-05	1.87528e-05	6.30957e-05	2.83973e-08	99	0.0015143	0.000225034
AGC	12	8	0.000161415	8.07073e-05	0.000125893	1.62567e-07	100	0.00201428	0.000645658
AGC	13	6	5.13284e-05	2.56642e-05	0.000251189	7.73587e-08	100	0.00301426	0.000153985
AGG	5	1283	0.000407618	0.000203809	1e-06	5.22973e-07	0	0.002566	0.261487
AGG	6	349	2.52326e-05	1.26163e-05	1.99526e-06	1.75706e-08	0	0.00139269	0.00440309
AGG	7	112	1.87188e-05	9.35939e-06	3.98107e-06	8.34633e-09	80	0.00089176	0.00104825
AGG	8	65	1.0674e-05	5.337e-06	7.94328e-06	5.51113e-09	100	0.00103263	0.000346905
AGG	9	27	3.03466e-05	1.51733e-05	1.58489e-05	1.2986e-08	100	0.000855842	0.000409679
AGG	10	16	3.14979e-05	1.57489e-05	3.16228e-05	1.59368e-08	99	0.00101193	0.000251983
AGG	11	4	3.09856e-05	1.54928e-05	6.30957e-05	7.82023e-09	94	0.000504766	6.19712e-05
AGG	12	9	5.13175e-05	2.56588e-05	0.000125893	5.81445e-08	97	0.00226607	0.000230929
AGG	13	4	5.59514e-05	2.79757e-05	0.000251189	5.62174e-08	82	0.00200951	0.000111903
AT	11	572	6.44108e-05	3.22054e-05	0.00011885	4.3788e-06	95	0.135965	0.0184215
AT	12	358	3.10726e-05	1.55363e-05	0.000162181	1.8041e-06	19	0.116122	0.00556199
AT	13	270	8.47188e-05	4.23594e-05	0.000221309	5.06225e-06	1	0.119507	0.011437
AT	14	214	0.000123246	6.16228e-05	0.000301995	7.96499e-06	0	0.129254	0.0131873
AT	15	112	3.39209e-05	1.69604e-05	0.000412098	1.56561e-06	2	0.0923098	0.00189957
AT	16	83	0.000126555	6.32776e-05	0.000562341	5.90688e-06	31	0.0933487	0.00525204
AT	17	44	7.50631e-05	3.75316e-05	0.000767361	2.53442e-06	56	0.0675278	0.00165139
AT	18	23	2.82386e-05	1.41193e-05	0.001	6.49487e-07	93	0.046	0.000324744
AT	19	16	4.77541e-05	2.3877e-05	0.001	7.64066e-07	77	0.032	0.000382033
AT	20	5	0.0002648	0.0001324	0.001	1.324e-06	100	0.01	0.000662
ATC	5	867	0.000475623	0.000237812	1e-06	4.12365e-07	0	0.001734	0.206183
ATC	6	389	0.000210709	0.000105355	1.99526e-06	1.63544e-07	0	0.00155231	0.040983
ATC	7	179	9.48946e-06	4.74473e-06	3.98107e-06	6.7623e-09	15	0.00142522	0.000849307
ATC	8	110	6.31602e-06	3.15801e-06	7.94328e-06	5.51869e-09	99	0.00174752	0.000347381
ATC	9	65	1.47285e-05	7.36424e-06	1.58489e-05	1.5173e-08	98	0.00206036	0.000478675
ATC	10	59	4.04127e-05	2.02064e-05	3.16228e-05	7.53998e-08	100	0.00373149	0.00119218
ATC	11	47	2.1235e-05	1.06175e-05	6.30957e-05	6.29725e-08	100	0.005931	0.000499024
ATC	12	49	4.61285e-05	2.30642e-05	0.000125893	2.84554e-07	53	0.0123375	0.00113015
ATC	13	34	9.54511e-05	4.77256e-05	0.000251189	8.15192e-07	99	0.0170808	0.00162267
ATCC	7	45	0.00141376	0.00070688	6.30957e-05	4.0141e-06	99	0.00567862	0.0318096
ATCC	8	32	1.57256e-05	7.86282e-06	0.000177828	8.94867e-08	98	0.011381	0.00025161
ATCC	9	41	0.000818622	0.000409311	0.000501187	1.68216e-05	100	0.0410974	0.0167818
ATCC	10	50	0.00655708	0.00327854	0.001	0.000327854	79	0.1	0.163927
CCG	5	515	1.2682e-05	6.34102e-06	1e-06	6.53125e-09	69	0.00103	0.00326562
CCG	6	255	1.45653e-05	7.28267e-06	1.99526e-06	7.41072e-09	0	0.00101758	0.00185708
CCG	7	115	1.39388e-05	6.9694e-06	3.98107e-06	6.38151e-09	4	0.000915646	0.000801482
CCG	8	66	5.14166e-06	2.57083e-06	7.94328e-06	2.69555e-09	20	0.00104851	0.000169675
CCG	9	36	2.45083e-05	1.22541e-05	1.58489e-05	1.39835e-08	99	0.00114112	0.000441149
CCG	10	22	2.79132e-05	1.39566e-05	3.16228e-05	1.94192e-08	97	0.0013914	0.000307045
CCG	11	10	2.24398e-05	1.12199e-05	6.30957e-05	1.41585e-08	99	0.00126191	0.000112199
CCG	12	13	3.41531e-05	1.70765e-05	0.000125893	5.5895e-08	96	0.00327321	0.000221995
CCG	13	1	0.000118267	5.91334e-05	0.000251189	2.97073e-08	100	0.000502377	5.91334e-05
