# Supplementary material for: Genome-wide selection inference at short tandem repeats
Source: PLoS Genet. 2025 Dec 1;21(12):e1011959. doi: 10.1371/journal.pgen.1011959 (PMC12680348; doi:10.1371/journal.pgen.1011959)
Supplement: S4 Table — Columns give the SNV mutation type (nonsynonymous, conserved noncoding, or noncoding considering various percentages of noncoding sites under selection), mean selection coefficient for each category based on Torgerson et al. 2009 for noncoding mutations and Kim et al. 2017 for nonsynonymous mutations, mutation rate, target size (bp), expected number of mutations per genome (2*target size*mutation rate), and expected burden of new mutations (2*s*expected number of new mutations). (XLSX) [file pgen.1011959.s004.xlsx]

## Sheet: Sheet1
Table S4: Fitness effects of de novo SNVs
Mutation Type	Mean s	Mutation rate per bp	Target size	Number mutations per genome	Burden
Nonsynonymous	0.00657416	1.5e-08	18614771	0.558443	0.0036713
Conserved noncoding (5% of noncoding genome under selection)	0.00056171	1.1e-08	115600000	2.5432	0.00142854
Noncoding (10% of noncoding genome under selection)	0.00056171	1.1e-08	231200000	5.0864	0.00285708
Noncoding (20% of noncoding genome under selection)	0.00056171	1.1e-08	462400000	10.1728	0.00571416
Noncoding (30% of noncoding genome under selection)	0.00056171	1.1e-08	693600000	15.2592	0.00857125
