# Supplementary material for: Genome-wide selection inference at short tandem repeats
Source: PLoS Genet. 2025 Dec 1;21(12):e1011959. doi: 10.1371/journal.pgen.1011959 (PMC12680348; doi:10.1371/journal.pgen.1011959)
Supplement: S5 Table — For each individual tested, the table shows the number of variant STR alleles, number of STR alleles considered, total additive burden, and mean s per variant allele (see Methods). STRs from classes with poor model fits (KS score ≤ 50, see S2 Table) were excluded. We also present scaled burdens and mean allele effects that divide the original values by 2 to be comparable to SNV-based burden calculations (see Methods). (XLSX) [file pgen.1011959.s005.xlsx]

## Sheet: Sheet1
Table S5: Fitness effects of inherited STR alleles
Exclude loci with poor fit (KS Score<=50)
Individual	Number variant alleles	Total number of alleles considered	Total additive burden (original)	Mean s per variant allele (original)	Total additive burden (scaled)	Mean s per variant allele (scaled)
NA12864 Joint	21286	53410	-8.84	-0.000415296	-4.42	-0.00021
NA10865 Joint	21397	53476	-8.81	-0.00041174	-4.405	-0.00021
NA10845 Joint	21526	53468	-8.79	-0.000408343	-4.395	-0.0002
Mean	21403	53451.3	-8.81333	-0.000411793	-4.407	-0.00021
