# Supplementary material for: Genome-wide selection inference at short tandem repeats
Source: PLoS Genet. 2025 Dec 1;21(12):e1011959. doi: 10.1371/journal.pgen.1011959 (PMC12680348; doi:10.1371/journal.pgen.1011959)
Supplement: S6 Table — For each genomic annotation (rows), the table shows the number of variants and derived alleles (number of heterozygous genotypes + 2 * number of homozygous genotypes) carried by NA06985, NA06986, NA06994, HG02234, HG02237, and HG02240 (averaging over the 6 individuals). Mean fitness burden is computed as described in the Methods, by weighing each genotype by s for the relevant genotype and functional category. The mean s values represent the mean of the distribution of the segregating variants in the SLiM simulation. (XLSX) [file pgen.1011959.s006.xlsx]

## Sheet: Sheet1
Table S6: Fitness effects of inherited SNVs
Mutation Type	Total number of variants	Total number of derived (non-modal) alleles	Mean fitness burden	Mean s (heterozygote)	Mean s (homozygote)
Nonsynonymous	16646.3	23714	-20.3913	0.0023	0.0002
Conserved noncoding (CADD>15)	71311.7	97648.7	-6.68225	0.000164	2.64e-05
Conserved noncoding (CADD>10)	248212	342949	-23.6208	0.000164	2.64e-05
Conserved noncoding (CADD>5)	1.13334e+06	1.55705e+06	-106.859	0.000164	2.64e-05
Total (Nonsynonymous + CADD>15)	87958	121363	-27.0735
